# Supplementary material for: Modification of Mesenchymal Stem/Stromal Cell-Derived Small Extracellular Vesicles by Calcitonin Gene Related Peptide (CGRP) Antagonist: Potential Implications for Inflammation and Pain Reversal
Source: Cells. 2024 Mar 10;13(6):484. doi: 10.3390/cells13060484 (PMC10969778; doi:10.3390/cells13060484)
Supplement: Supplementary file 1 [file cells-13-00484-s001.zip]

Archive with 4 entries (4 files):
- SUPPLEMENTARY TABLE S1.pdf
- SUPPLEMENTARY TABLE S2.pdf
- SUPPLEMENTARY TABLE S3.pdf
- SUPPLEMENTARY TABLE S4.pdf
